# Supplementary material for: A model of behavioural response to risk accurately predicts the statistical distribution of COVID-19 infection and reproduction numbers
Source: Sci Rep. 2023 Feb 10;13:2435. doi: 10.1038/s41598-023-28752-4 (PMC9913038; doi:10.1038/s41598-023-28752-4)
Supplement: Supplementary file 1 — Supplementary Information. [file 41598_2023_28752_MOESM1_ESM.r]

if(!require(ggplot2)){install.packages('ggplot2')} 
if(!require(data.table)){install.packages('data.table')}  
if(!require(lubridate)){install.packages('lubridate')} 
if(!require(qqplotr)){install.packages('qqplotr')}
if(!require(poweRlaw)){install.packages('poweRlaw')}
if(!require(patchwork)){install.packages('patchwork')}
if(!require(citation)){install.packages('citation')}
if(!require(xtable)){install.packages('xtable')} 
if(!require(nptest)){install.packages('nptest')} 


library(ggplot2)
library(data.table)
library(lubridate)   
library(qqplotr)
library(poweRlaw)
library(patchwork)
library(xtable)
library(nptest)


library(citation)
citation(package="ggplot2")
citation(package="data.table")
citation(package="lubridate")
citation(package="qqplotr")
citation(package="poweRlaw")
citation(package="patchwork")
citation(package="nptest")
# 

# this function allows us to process values on different days
# by shifting columns x.   Positive  n shifts column foward
# (inserting NAs at the start of the column)
#  negative  n  shifts column back (inserting NAs at the end)

shift <- function(x, n){
  if(length(x) < n){ return( c(rep(NA, length(x)))) }
  if (n < 0) { return( c(x[-(seq(0-n))], rep(NA, 0-n)) ) }
  if (n > 0) { return( c(rep(NA, n), x[-(seq(length(x)-n+1,length(x)))]) ) }
  x 
}

# function to get mean and 95% confidence interval for mean from data using 
# the standard non-parametric bootstrapping method in the package nptest.  Returns NA if bootstrapping confidence interval 
# throws any error or warning

CI <- function(q,statistic){
  lower <- NA
  upper <- NA
  tryCatch( {
    npbs <- np.boot(x = q, statistic = mean) 
    lower <- npbs$percent[2,][[1]]
    upper <- npbs$percent[2,][[2]]
  },error=function(cond) { },warning=function(cond) { })
  list(lower=lower,mean=mean(q),upper=upper)
}

 

#  Implementation of the ASEIR model
 

ASEIR <- function(times,lag,K,alpha,gamma,X,f,b){
  function(N,p_vars,start_vars){
    variants <-length(p_vars)           # number of variants
    A <- 0                              # number aware in population
    S <- N                              # total number susceptible
    E <- 0                              # total number exposed
    E_vars <- rep(0,variants)           # exposed values for infection variants
    I <- 0                              # total number infectious
    I_vars <- rep(0,variants)           # infectious values for infection variants
    R <- 0                              # total number removed
    I_lag <- rep(0,length(times)+lag)   # store of I[t-lag] values
    p_lag <- rep(0,length(times)+lag)   # store of i[t-lag] values
    results <- c()                      # store of results
    
    for(t in times){   

      new_infections <- function(p_var,I_var)  { 
        ( 1- (A/N)*(p_lag[t]*K*I_lag[t])/(x*N +p_lag[t]*K*I_lag[t]))*p_var*K*S *I_var/N  
      }
      # calculate number of new cases for variant
      i_vars <- mapply(new_infections,p_vars,I_vars) 
      # get new cases for each variant
      i <- sum(i_vars)                # total new cases
      S <- S-i                        # update number of susceptible
      E_var_update <- function(start_var,i_var,E_var) { 
        if(t == start_var & E_var == 0) 
        { return(1) }
        else 
        { return(E_var+ i_var - alpha * E_var) } }
      # update E values for each variant based on either number of
      # new cases i_var or, if the current time t is start time
      # for this variant by setting E_var to 1
       
      E_vars <- mapply(E_var_update,start_vars,i_vars,E_vars)  
      # update E_vars (number exposed for each variant)
      E <- sum(E_vars)                # total exposed is sum over variants
      I_vars <- I_vars+ alpha*E_vars-gamma*I_vars ;
      # update I_vars (number infectious for each variant):
      # (updating uses R's vector operations)
      I <- sum(I_vars)                # total infectious is sum over variants
      R <- R+  gamma * I;             # update number removed
      A <- A + b*(N-A)*I_lag[t]/N-A*f*(1-b*I_lag[t]/N);   # update A 
      
      I_lag[t+lag] <- I
      # update lag store for I and i
      
      p_curr <- sum(mapply(prod,p_vars,I_vars))/I
      p_lag[t+lag] <- sum(mapply(prod,p_vars,I_vars))/I
      state <- c(t=t,A=A,S=S,E=E,I=I,R=R,i=i,i_vars=i_vars,I_vars=I_vars,E_vars=E_vars,I_lag=I_lag[t],p_lag=p_lag[t],p_curr=p_curr)
      results <- rbind(results,state) # add current state to results
    }
    results <- data.frame(results)    # add lag stores to results
    results$I_lag <- I_lag[times]
    results$p_lag <- p_lag[times]
    rownames(results) <- NULL
    results
  }
}


#  SEIR parameters 
N <- 1*10^{6}
K <- 10
alpha <- 1/10 
gamma <- 1/10

# behavioural parameters
b <- K 
L <-  20 
x<-  1/5000  
f <- 1/100

times <- 1:2000

# variant proerties
p_vals=c(3/100,7/100,25/100)  
p_starts1=c(1,0,0)
p_starts2=c(1,500,0) 
p_starts3=c(1,250,750)

# generate standard model function 
standard_model<- ASEIR(times,L,K,alpha,gamma,x,f,0)
# generate behavioural response model
behavioural_model<- ASEIR(times,L,K,alpha,gamma,x,f,b)

 
# model runs with selected variants: limited to days where the total number
# of infectious individuals is 1 or greater.
standard_model_run <-  standard_model(N,p_vals,p_starts1)
standard_model_first_case <-  which(standard_model_run$I > 1)[1]
standard_model_last_case <-  rev(which(standard_model_run$I > 1))[1]
standard_model_run <- standard_model_run[standard_model_first_case:standard_model_last_case,]
 
behavioural_model_run <-  behavioural_model(N,p_vals,p_starts1)
behavioural_model_first_case <-  which(behavioural_model_run$I > 1)[1]
behavioural_model_last_case <-  rev(which(behavioural_model_run$I > 0))[1]
behavioural_model_run <- behavioural_model_run[behavioural_model_first_case:behavioural_model_last_case,]
 
behavioural_model_run2 <-  behavioural_model(N,p_vals,p_starts2)
behavioural_model_first_case2 <-  which(behavioural_model_run2$I > 1)[1]
behavioural_model_last_case2 <-  rev(which(behavioural_model_run2$I > 1))[1]
behavioural_model_run2 <- behavioural_model_run2[behavioural_model_first_case2:behavioural_model_last_case2,]
 
behavioural_model_run3 <-  behavioural_model(N,p_vals,p_starts3)
behavioural_model_first_case3 <-  which(behavioural_model_run3$I > 1)[1]
behavioural_model_last_case3 <-  rev(which(behavioural_model_run3$I > 1))[1]
behavioural_model_run3 <- behavioural_model_run3[behavioural_model_first_case3:behavioural_model_last_case3,]
 
 
# generate graphs of new infection numbers in model runs
standard <- ggplot(standard_model_run) +geom_line(aes(x=seq(1,length(i),1), y=i ))+
  xlab(paste(" time ")) +
  ylab(paste(" i ")) +  scale_y_continuous(breaks = c(0, 5000,10000,15000,20000),limits=c(0,20000))+
  scale_x_continuous(breaks = c(0, 200,400,600,800,1000),limits=c(0,1000))+ 
  theme_bw()+theme_classic() +ggtitle("A")

behavioural1 <- ggplot(behavioural_model_run) +geom_line(aes(x=seq(1,length(i),1), y=i ))+
  xlab(paste(" time ")) + scale_x_continuous(breaks = c(0, 250,500,750,1000),limits=c(0,1000))+
  ylab(paste(" i ")) +  scale_y_continuous(breaks = c(0, 1000,2000,3000,4000),limits=c(0,4000))+
  theme_bw()+theme_classic()+ggtitle("B")

behavioural2 <- ggplot(behavioural_model_run2) +geom_line(aes(x=seq(1,length(i),1), y=i ))+
  xlab(paste(" time ")) + scale_x_continuous(breaks = c(0, 250,500,750,1000),limits=c(0,1000))+
  ylab(paste(" i ")) + scale_y_continuous(breaks = c(0, 1000,2000,3000,4000),limits=c(0,4000))+
  theme_bw()+theme_classic() +ggtitle("C")

behavioural3 <- ggplot(behavioural_model_run3) +geom_line(aes(x=seq(1,length(i),1), y=i ))+
  xlab(paste(" time ")) + scale_x_continuous(breaks = c(0, 250,500,750,1000),limits=c(0,1000))+
  ylab(paste(" i ")) + scale_y_continuous(breaks = c(0, 1000,2000,3000,4000),limits=c(0,4000))+
  theme_bw()+theme_classic() +ggtitle("D")

 
# generate Figure 1 in manuscript 
standard +behavioural1 +behavioural2+behavioural3
 
# calculate effective R number 
standard_model_run$reproduction_rate <- standard_model_run$i/(standard_model_run$I*gamma)
behavioural_model_run$reproduction_rate <- behavioural_model_run$i/(behavioural_model_run$I*gamma)
behavioural_model_run2$reproduction_rate <- behavioural_model_run2$i/(behavioural_model_run2$I*gamma)
behavioural_model_run3$reproduction_rate <- behavioural_model_run3$i/(behavioural_model_run3$I*gamma)

# graph effective R number
standard_R <- ggplot(standard_model_run) +geom_line(aes(x=seq(1,length(reproduction_rate),1), y=reproduction_rate ))+
  xlab(paste(" time ")) + scale_x_continuous(breaks = c(0, 250,500,750,1000),limits=c(0,1000))+
  ylab(paste(" R ")) +ylim(0,3) +
  geom_hline(yintercept=median(na.omit(standard_model_run$reproduction_rate)), linetype="dashed")+
  theme_bw()+theme_classic() +ggtitle("A")


behavioural_R <- ggplot(behavioural_model_run) +geom_line(aes(x=seq(1,length(reproduction_rate),1), y=reproduction_rate ))+
  xlab(paste(" time ")) + scale_x_continuous(breaks = c(0, 250,500,750,1000),limits=c(0,1000))+
  ylab(paste(" R ")) +ylim(0,3) +
  geom_hline(yintercept=median(na.omit(behavioural_model_run$reproduction_rate)), linetype="dashed")+
  theme_bw()+theme_classic() +ggtitle("B")


behavioural_R2 <- ggplot(behavioural_model_run2) +geom_line(aes(x=seq(1,length(reproduction_rate),1), y=reproduction_rate ))+
  xlab(paste(" time ")) + scale_x_continuous(breaks = c(0, 250,500,750,1000),limits=c(0,1000))+
  ylab(paste(" R ")) +ylim(0,3) +
  geom_hline(yintercept=median(na.omit(behavioural_model_run2$reproduction_rate)), linetype="dashed")+
  theme_bw()+theme_classic() +ggtitle("C")

behavioural_R3 <- ggplot(behavioural_model_run3) +
  geom_line(aes(x=seq(1,length(reproduction_rate),1), y=reproduction_rate ))+ 
  xlab(paste(" time ")) + scale_x_continuous(breaks = c(0, 250,500,750,1000),limits=c(0,1000))+
  ylab(paste(" R ")) +ylim(0,3) +
  geom_hline(yintercept=median(na.omit(behavioural_model_run3$reproduction_rate)), linetype="dashed")+
  theme_bw()+theme_classic() +ggtitle("D")
 
# Figure 2 in manuscript
standard_R+behavioural_R+behavioural_R2+behavioural_R3


###########################################


# get Our World in Data covid data file

url <- 'https://raw.githubusercontent.com/owid/covid-19-data/master/public/data/owid-covid-data.csv'
 
# columns of interest
columns_to_use <- c("location","date","population","new_cases",
                    "new_cases_smoothed","new_cases_per_million","new_cases_smoothed_per_million","reproduction_rate")

full_dataset <- fread(url, select = columns_to_use)  

# these are not countries and so will be excluded from analysis
non_countries <- c("High income","Low income","Lower middle income","Upper middle income","Africa","North America","Europe","Asia","South America",
                   "European Union","Oceania","International","World")


full_dataset <- full_dataset[!(location %in% non_countries)] 


# aggregate location by the length of the data: countries with a 0 in the "new cases" column
# contain no data and so will be excluded
data_size_by_location <- setDT(aggregate(.~location,full_dataset,function(x) length(na.omit(x)), na.action = na.pass) )
 
# total number of countries
nrow(data_size_by_location)

# get list of countries with some new_cases, new_cases_smoothed and reproduction_rate data reported.
countries <- data_size_by_location[new_cases > 0 & new_cases_smoothed > 0 & reproduction_rate > 0]$location 

# number of countries with reported data
length(countries)

# include only country information from countries where new cases were reported
all_data <- full_dataset[location %in% countries]   


# assign indexes to country date entries for which "reproduction_rate" is not NA

index_values <- function(dt){
  function(country){  
    R <- dt[location == country ]$reproduction_rate 
    indx <- which(!is.na(R) )
    first_R_index <- indx[1]  
    if(!is.na(first_R_index)){
      R_index <- shift( seq(1,length(R)),first_R_index-1) 
    } else {
      R_index <- rep(NA,length(R))
    } 
    R_index
  }
}

# assign R index values
all_data$R_index <-unlist(lapply(countries,index_values(all_data)))


#  identify oscillatory region for country
oscillatory_region  <- function(data){
  function(country){ 
    R_val <- data[location == country,]$reproduction_rate
    prev_R_val <- shift(R_val,1)
    switch <-  which(( prev_R_val <= 1 &  R_val >= 1))
    in_oscillatory_region <- rep(FALSE,length(R_val))
    if(length(switch) > 0){ 
      last_switch <- rev(switch)[1]
      in_oscillatory_region[1:last_switch] <- TRUE
    }  
    in_oscillatory_region
  } 
}
 
# assign "oscillatory region" variable (TRUE for data in that region)
all_data$in_oscillatory_region <-unlist(lapply(countries,oscillatory_region(all_data))) 


###################################################################################
# analysis comparing aligned R values from ASEIR, China, Ireland, New Zealand and Iceland

# select only R_indexed values in response region
indexed_data <- all_data[!is.na(R_index) ,]

# get dates of first R index
first_date <- function(country){
  data.table(location=country,first_date=indexed_data[location==country]$date[1],first_R=indexed_data[location==country]$R[1] )
}

first_dates <- do.call(rbind,mapply(first_date,countries,SIMPLIFY = FALSE))

# shift to align R values
Ireland_shift <- 0
NZ_shift <- 13 
Iceland_shift <- 14 
ASEIR_shift <- 110
# get first dates for each country
first_dates[location=="China"]$first_date
as.Date(first_dates[location=="Ireland"]$first_date)+days(Ireland_shift)
as.Date(first_dates[location=="New Zealand"]$first_date)+days(NZ_shift)
as.Date(first_dates[location=="Iceland"]$first_date)+days(Iceland_shift)


# align country R values by index
country_R_aligned_by_index <- dcast(data.table(R_index=indexed_data$R_index,location=indexed_data$location,R=indexed_data$reproduction_rate), R_index ~ location, value.var=c("R"))

ASEIR_R_values <-  behavioural_model_run3[ASEIR_shift:(ASEIR_shift-1+length(country_R_aligned_by_index$R_index)),]$reproduction_rate     
 
# add ASEIR R values to aligned country R values 
data_R_selected_wide <- data.table(R_index= country_R_aligned_by_index$R_index,
                                   ASEIR= ASEIR_R_values,       
                                   China=country_R_aligned_by_index$China,
                                   Ireland=shift(country_R_aligned_by_index$Ireland,Ireland_shift),
                                   "New Zealand"=shift(country_R_aligned_by_index$"New Zealand",NZ_shift),
                                   Iceland=shift(country_R_aligned_by_index$Iceland,Iceland_shift)
)

# long version of aligned R values
data_R_selected <-setDT(melt(data_R_selected_wide[1:800], id=c("R_index"),
                             variable.name = "location",
                             value.name = "R")) 

# plot graph for aligned ASEIR and country R values

ggplot(data_R_selected, aes(x=R_index, y=R,group=location,linetype=as.factor(location) )) +
  geom_line(data=data_R_selected[location == "ASEIR",],span=0.2,se=FALSE,size=0.6,color="black")+
  geom_smooth(data=data_R_selected[location!= "ASEIR",],span=0.2,se=FALSE,size=0.6,color="black")+
  xlab(paste(" days since country's first r estimate ")) + 
  ylab(paste(" r (estimated) ")) +
  scale_x_continuous(breaks = seq(0,800,by =200))+
  scale_y_continuous(breaks = seq(0,4,by =1))+
    geom_hline(yintercept=median(na.omit(data_R_selected[location=="ASEIR"]$R)), linetype=1)+
  geom_hline(yintercept=median(na.omit(data_R_selected[location=="China"]$R)), linetype=2)+
  geom_hline(yintercept=median(na.omit(data_R_selected[location=="Ireland"]$R)), linetype=3)+
  geom_hline(yintercept=median(na.omit(data_R_selected[location=="New Zealand"]$R)), linetype=4)+
  geom_hline(yintercept=median(na.omit(data_R_selected[location=="Iceland"]$R)), linetype=5)+
  
  guides(linetype=guide_legend(title="Country"))+
  theme_bw()+theme_classic() 


 

# get the maximum R value for the ASEIR model in the 100:200 region (peak of the second wave)
ASEIR_second_wave_peak <- which(data_R_selected_wide[100:200,]$ASEIR==max(data_R_selected_wide[100:200,]$ASEIR))
ASEIR_second_wave_peak
cor_cutoff <- 100+ ASEIR_second_wave_peak 

# measure correlation up to that point


cor.test(data_R_selected[location=="ASEIR" & R_index < cor_cutoff ,]$R,
         data_R_selected[location=="China" & R_index < cor_cutoff,]$R)
cor.test(data_R_selected[location=="ASEIR" & R_index < cor_cutoff ,]$R,
         data_R_selected[location=="Ireland" & R_index < cor_cutoff,]$R)
cor.test(data_R_selected[location=="ASEIR" & R_index < cor_cutoff ,]$R,
         data_R_selected[location=="New Zealand" & R_index < cor_cutoff,]$R)
cor.test(data_R_selected[location=="ASEIR" & R_index < cor_cutoff ,]$R,
         data_R_selected[location=="Iceland" & R_index < cor_cutoff,]$R)


# clean data by removing all days with  zero new cases reported
all_data <- all_data[  new_cases > 0,]


# limit to selected date of analysis
analysis_date <- as.Date(dmy("30-June-2022"))
all_data <- all_data[date <= analysis_date] 
 
# get R data for behavioural response domain by date
oscillatory_region_data <- all_data[in_oscillatory_region == TRUE]
# get list of countries with data in response region
oscillatory_region_countries <- unique(oscillatory_region_data$location)
length(oscillatory_region_countries)

oscillatory_region_data_by_date <- all_data[in_oscillatory_region == TRUE]
oscillatory_region_data_by_date$location <- NULL

# make data table of R medians

median_by_date <- aggregate(.~date,oscillatory_region_data_by_date,median)
median_by_date$R_median <- median_by_date$reproduction_rate

# get  95% quantiles by date
median_by_date$R_min <- aggregate(.~date,oscillatory_region_data_by_date,function(x) quantile(x,0.025))$reproduction_rate
median_by_date$R_max <- aggregate(.~date,oscillatory_region_data_by_date,function(x) quantile(x,0.975))$reproduction_rate

setDT(median_by_date)  
# remove quantiles that do not differ
median_by_date[R_min == R_max ]$R_min <- NA
median_by_date[is.na(R_min)]$R_max <- NA 

# put date in display format
median_by_date$date <- ymd(median_by_date$date) 

# generate plot
R_by_date <- ggplot(median_by_date) +
  geom_point( aes(x=date, y=R_median) )+
  geom_line( aes(x=date, y=R_max), size=0.5 )+
  geom_line( aes(x=date, y=R_min), size=0.5 )+
  guides(colour="none")+
  xlab("")+
  ylab(paste("median daily R (across countries)"))+ geom_hline(yintercept=1)+
  scale_x_date(date_breaks="3 months",date_labels = "%b %d %Y")+ 
  scale_y_continuous(breaks = round(seq(0,6,by = 1),1))+
  theme_bw()+theme_classic() +
  theme(axis.text.x = element_text(angle = 45, hjust = 0.9, vjust = 0.7)) 


 
# get R data for behavioural response domain by country 
oscillatory_region_data_by_country <- oscillatory_region_data
oscillatory_region_data_by_country$date <- NULL

# median R in response region by country
median_by_country <- data.table(aggregate(.~location,oscillatory_region_data_by_country,median,na.action = na.omit))
 
# t test comparing median R in response region for each country against predicted value of 1

t.test(median_by_country$reproduction_rate,rep(1,length(median_by_country$reproduction_rate))) 

# non-parametric confidence interval for these medians
 
CI(median_by_country$reproduction_rate)
 

 
# generate histogram of R values between 0 and 2

r_left <- 0
r_right <- 2
binsize <- (r_right-r_left)/50

r_histogram <- ggplot(oscillatory_region_data_by_country, aes(reproduction_rate)) +
  geom_histogram(binwidth = binsize,color="black", fill="white")+ 
  scale_x_continuous(limits = c(r_left,r_right), breaks= scales::pretty_breaks(n=3))+
  labs( x=expression(paste("R")),y ="frequency")+theme_classic()+
  ggtitle(expression(paste("")))+
  theme(plot.title = element_text(hjust = 0.5))

 

# combine histogram with plot of R by date to generate figure 5

R_by_date +
  inset_element(r_histogram, left = 0.4, bottom = 0.5, right = 1, top = 1)


 


#  code below is used to calculate the value of D_L from new test numbers in the cleaned_data dataset
 

# calculates values of D_L given a vector of new infection values (x), a lag L, and
# a lower bound b on the infection values to include (default 0) 

D_vals <- function(x,L){
  
  func  <-  function(i_curr,i_mid,i_prev){ 
    if(!is.na(i_curr) & !is.na(i_mid) & !is.na(i_prev)  & 
       i_curr < Inf & i_prev < Inf & i_mid < Inf & (i_curr+i_prev-2*i_mid != 0)  )  {
      val <- (i_curr-i_prev)/(i_curr+i_prev-2*i_mid)
      return( data.table(D_L=val,i_curr=i_curr,i_mid=i_mid,i_prev=i_prev))
    }  
    return(data.table(D_L=NA,i_curr=i_curr,i_mid=i_mid,i_prev=i_prev))
  } 
  i_c <- x  
  i_m <-  shift(x,L) # single central number
  i_p <- shift(x,2*L) 
  do.call(rbind,mapply( func, i_c,i_m,i_p, SIMPLIFY = FALSE)) 
}


# gets D values for a given country

D_for_country <- function(L,data){
  function(country){ 
    country_data <- data[location==country] 
    Dvals <- D_vals(country_data$new_cases,L) 
    Dvals[is.infinite(Dvals$D_L)]$D_L <- NA # replace infinite with NA
    Dvals[is.nan(Dvals$D_L)]$D_L <- NA # replace infinite with NA  
    data.frame(location=country_data$location,date=country_data$date,L=L,     
               D_L=Dvals$D_L)
  }
}


# gets DL values for all countries for a range of values of L 

DL_for_countries <- function(data,countries){
  function(L) {
    cat(L,"\n")
    setDT(data.frame(do.call(rbind,mapply( D_for_country(L,data),countries,SIMPLIFY = FALSE) ),stringsAsFactors = TRUE))
  }
}
 

# get D_L data for all countries in oscillatory region, for L in the range from 6 to 30
DL_data<- setDT(data.frame(do.call(rbind,mapply( DL_for_countries(oscillatory_region_data,oscillatory_region_countries),seq(7,30),SIMPLIFY = FALSE) ),stringsAsFactors = TRUE))
 

# for graphing, select D values within the right and left bounds  and with L= 6
left <- -15
right <- 15
# set binsize for histogram 
binsize_cauchy <- 0.5 

bounded_data <- DL_data[L == 7  & D_L >left & D_L < right] 

# percentage of D_L values within bounds
nrow(bounded_data) / nrow(DL_data[L == 7])

# generates cauchy histogram
cauchy_histogram <- ggplot(bounded_data, aes(D_L)) +
  geom_histogram(binwidth = binsize_cauchy,color="black", fill="white")+ 
  scale_x_continuous(limits = c(left,right), breaks= scales::pretty_breaks(n=10))+
  stat_function(fun = function(x) 
    dcauchy(x,location=0,scale=1) * binsize_cauchy * length(bounded_data$D_L),
    color = "black",  size = 0.8, linetype="dashed")+  
  labs( x=expression(paste("D"[L])),y ="frequency")+theme_classic()


# generate probability-probability plot    
pp <- ggplot(data = DL_data[L==7], mapping = aes(sample = D_L)) +
  stat_pp_point(distribution = "cauchy", size=0.05) + 
  stat_pp_line(linetype="dashed")+
  labs(x = "C", 
       y = expression(paste("D"[L]))) +
  scale_y_continuous(limits = c(0,1))+theme_classic()+coord_fixed()


# combined plot
cauchy_histogram +
  inset_element(pp,  left = 0.55, bottom = 0.4, right = 1, top = 1)

 

# get location and scale estimates from each D_L value 
DL_data$location_estimate <- DL_data$D_L
DL_data$scale_estimate <- abs(DL_data$D_L) 

# location and scale estimates are obtained by taking the median of the D_L and abs(D_L) values for
# for each country at each level L
all_location_scale_estimates <- aggregate(.~location+L,DL_data,median)
setDT(all_location_scale_estimates)

# overall location and scale estimates for each country are obtained
# by taking the mean of the estimates for that country across values of L
estimate_by_country <- aggregate(.~location,all_location_scale_estimates,mean)
setDT(estimate_by_country)

# get CI for location estimates across countries
t.test(na.omit(estimate_by_country$location_estimate))
CI(na.omit(estimate_by_country$location_estimate))

# CI for scale estimates across countries
t.test(na.omit(estimate_by_country$scale_estimate))
CI(na.omit(estimate_by_country$scale_estimate))


# post hoc analysis: calculate, for each country, the number of cases outside oscillatory region

data_length <- aggregate(.~location,all_data,sum)
all_length <- aggregate(.~location,all_data,length) 
data_length$outside_oscillatory_region <- all_length$in_oscillatory_region - data_length$in_oscillatory_region
setDT(data_length)


# select countries where the the number cases outside the oscillatory region is
# greater than 10
selected_countries <- unique(data_length[outside_oscillatory_region > 10]$location)
length(selected_countries)
# get the mean of the estimates for each country
estimate_by_country_post_hoc <- aggregate(.~location,all_location_scale_estimates[location %in% selected_countries],mean)
setDT(estimate_by_country_post_hoc)

# CI for restricted estimates
t.test(na.omit(estimate_by_country_post_hoc$location_estimate))
CI(na.omit(estimate_by_country_post_hoc$location_estimate)) 
t.test(na.omit(estimate_by_country_post_hoc$scale_estimate)) 
CI(na.omit(estimate_by_country_post_hoc$scale_estimate))
 
 

# This function puts data into bins of with "binwidth". Takes arguments "case_list" (a list of case numbers to be binned,
# assumed to be non-negative) and "binwidth".  Returns a data table with three variables: bin, includes
# and freq.  Each row describes a bin containing values in cases greater than binwidth*bin and less than 
# or equal to includes: freq is the number of cases that fall into that bin.
# Bin 0 includes values from 0 up to binwidth (inclusive) and so is wider than all other bins.
# NA values are dropped from the list of cases

get_hist_data <- function(case_list,binwidth){
  cases <- na.omit(case_list) 
  if(length(cases)>0){
    required_breaks <- seq(0,max(cases)+binwidth,binwidth) 
    hx <- hist(cases, br=required_breaks, plot = FALSE)
    return( data.table(bin=seq(1,length(hx$counts)),includes=hx$breaks[-1],freq=hx$counts))
  } else {   
    return( data.table(bin=NA,includes=NA,freq=NA))
  }
} 


# generate frequency table for the new_cases_smoothed_per_million variable across the entire dataset, with 
# bin size 0.5

per_million_frequency_hist <- get_hist_data(all_data$new_cases_smoothed_per_million, 0.5)$freq
per_million_frequency_hist

# find the best-fitting power law for this frequency data using the poweRlaw package
# (frequencies of 0 must be excluded)
data_pl = displ$new(per_million_frequency_hist[per_million_frequency_hist > 0] )
est_pl = estimate_xmin(data_pl )
data_pl$setXmin(est_pl) 

# est_pl$pars gives the estimated power-law exponent for the frequency data
k_million <- est_pl$pars 
xmin_million <- est_pl$xmin 
k_million
xmin_million

#get graph data from this fit object
pl_graph_data <- plot(data_pl) 
pl_line_data <- lines(data_pl)  

# plot histogram of frequency data for first 50 bins
per_million_histogram <- ggplot(all_data, aes(new_cases_smoothed_per_million)) +
  geom_histogram(binwidth = 0.5,color="black", fill="white")+ 
  scale_x_continuous(limits = c(0,50), breaks= scales::pretty_breaks(n=10))+  
  labs( x="binned new cases smoothed per million",y ="frequency")+theme_classic()


# plot of theoretical and observed CCDF (log scale)
per_million_CC_plot <- ggplot(pl_graph_data, aes(x=x,y=y)) +
  geom_point(color="black", fill="white",shape=1,size=5,alpha=0.3)+ 
  geom_line(data=pl_line_data,aes(x=x,y=y),size=1)+
  scale_x_log10()+ scale_y_log10()+
   labs( x="bins (log scale)",y ="Complementary CDF (log scale)")+theme_classic()
per_million_CC_plot

# generate manuscript figure 6

per_million_histogram +
inset_element(per_million_CC_plot, left = 0.4, bottom = 0.2, right = 1, top = 1)


# formal hypothesis test for individual country data 

# obtain the maximum possible number of bins for each country

max_number_of_bins <-  function(country){
    cases <- na.omit(all_data[location == country]$new_cases_smoothed)
    if(length(cases)>0){  
        sorted_cases <- sort(cases,decreasing=TRUE)
        diffs <- na.omit(unique(sorted_cases - shift(sorted_cases,-1)))  
        min_diff <- min(diffs[diffs > 0]) 
        hist_data <- get_hist_data(cases,min_diff)
        hist_data <- hist_data[freq > 0] 
        data.table(location=country,min_diff=min_diff,max_bins=nrow(hist_data))
    }
}


# find the largest bin size that produces "required_length" bins for a given country,
# and return the histogram generated with that binsize

hist_data_selected_bin <- function(required_length){
  function(country){
    hist_data <- get_hist_data(c(),0)
    cases <- na.omit(all_data[location == country]$new_cases_smoothed) 
    sorted_cases <- sort(cases,decreasing=TRUE)
    sorted_diffs <- unique(sort(sorted_cases - shift(sorted_cases,-1),decreasing=TRUE)) 
    done <- FALSE
    bin_index<- 1  
    candidate_length <- Inf
    candidate_bin <- 0
    candidate_hist <- hist_data
    while(bin_index <= length(sorted_diffs) & sorted_diffs[bin_index] > 0 ){  
      hist_data <- get_hist_data(cases,sorted_diffs[bin_index])
      hist_length <- nrow(hist_data)
      if(hist_length==0){ break } 
      else {  
        hist_data <- hist_data[freq > 0]
        hist_length <- nrow(hist_data)
        if(hist_length >= required_length & hist_length > candidate_length) { 
          break;
        }
        if(hist_length >= required_length & hist_length < candidate_length) { 
          candidate_length <- hist_length
          candidate_bin <- sorted_diffs[bin_index]
          candidate_hist <- hist_data
          } 
        bin_index <- bin_index+1
      }
    }  
    total <- sum(candidate_hist$freq)  
    candidate_hist$location <- rep(country,candidate_length)
    candidate_hist$bin_size <- rep(candidate_bin,candidate_length)
    candidate_hist$bin <- seq(1,candidate_length)
    candidate_hist$proportion <- candidate_hist$freq/total
    candidate_hist
  }
}
  


# get max number of possible bins for each country
bin_data   <- do.call(rbind,mapply(max_number_of_bins,countries,SIMPLIFY = FALSE)) 

# pick the lowest of these to be the required bin size
selected_number_of_bins <- min(bin_data$max_bins)

selected_number_of_bins
# generate a frequency table for each country containing this many bins
hist_data_bins   <- do.call(rbind,mapply(hist_data_selected_bin(selected_number_of_bins),countries,SIMPLIFY = FALSE)) 
 

# fit a power law to the data generated for each country for the selected number of bins
# and return the best fitting parameters (and some associated data)
pl_fit <-   function(country){ 
  hist_data <- hist_data_bins[location == country & freq > 0]
  xmax <- sum(hist_data$freq)
  bin_size <- hist_data[1]$bin_size 
  tryCatch({
    hist_len <- length(hist_data$freq)
    country_data_pl = displ$new(hist_data$freq)
    country_est_pl = estimate_xmin(country_data_pl,xmax=xmax)
    country_data_pl$setXmin(country_est_pl) 
    country_k <-country_est_pl$pars 
    country_x_min <- country_est_pl$xmin   
    data.table(location=country,bin_size=bin_size,k = country_k,pl_xmin=country_x_min,hist_len=hist_len)
  },error=function(cond) {
       data.table(location=country,bin_size=bin_size,k = NA,pl_xmin=NA,hist_len=hist_len)
  })
}
  

# carry out this power-law fit for all countries
fit_data_bins <- do.call(rbind,mapply(pl_fit,countries,SIMPLIFY = FALSE)) 
t.test(na.omit(fit_data_bins$k))
t.test(na.omit(fit_data_bins$k),rep(2,length(na.omit(fit_data_bins$k))))

CI(na.omit(fit_data_bins$k))
 
  

  
 
